# Supplementary material for: Low-temperature effects on docosahexaenoic acid biosynthesis in Schizochytrium sp. TIO01 and its proposed underlying mechanism
Source: Biotechnol Biofuels. 2020 Oct 16;13:172. doi: 10.1186/s13068-020-01811-y (PMC7565746; doi:10.1186/s13068-020-01811-y)
Supplement: Supplementary file 5 — Additional file 5: Table S5. List of q-PCR primer sequences used in this study. [file 13068_2020_1811_MOESM5_ESM.xlsx]

## Sheet: Sheet1
Table S5 List of q-PCR primer sequences used in this study
	Gene Name	Forward primer (5’-3’)	Reverse primer (5’-3’)	Length (bp)
Genes related to SFA synthesis	ACACA	CAGCAGTACAAGGTCGATGC	CACCGCCATCGTTCTTGTAG	232
	FAS	GGTGCAGTGCTCAAACAGAA	AAGGCCTCAATGTTCTCCGA	188
	ELO	GGAGACCTGGGATCGATCAG	CGCTCATGACCACGTTGTAG	201
	VLCR	AGTTTGTGAAGGTTGGCGTC	GCTTGTTCTCGCGCATAAGA	228
	ME	CAACGCATTCAGACTCCTCG	CTTCTCCAGCGCCCATAAAC	182
Genes related to PUFA synthesis	PfaA	CTACGAGTCCCACAACCCTT	GGAGGTCTTGTGCTGAGAGT	199
	PfaB	GGCTACGCAGAGTTACAACG	CGAGACGCTCCATGAACTTG	215
	PfaC	ATGGGACCTTGCTCTTGTGA	GTGGCCGTCGTTACAAGATC	160
	PGD	GTTCGCAACGCTCTCTACTG	AGTCGATGAGAAGGTTGGCA	211
Genes related to FA metabolism in organelles	ACADM-3	GCCGAAATCTGCGAAATCCT	GTTGCTGGCATCACTACTGG	216
	ACADM-5	CAGGGTCAAGTCTTGGGGAT	GGGTTGCTAACTTTCGCCAA	151
	ECHS-2	GGTGAAGAATGCAGTGCCAA	CGGTCCAGGCGTAAAAGATG	169
	ECHS-6	GACTCGTGACCTTGAATCGC	CAATTCCATCTCCGCACCAG	164
Genes related to glycolysis	HK	AGGACCCCTTAACGAACTGG	AGGTTAGTCTGGCTGGTGAC	192
	PFKA	CGGCAGCATTGATAACGACA	AGTCATCGTGCTTGGAAGGA	236
	PGAM	GAGACCGCCTTGCAAGAATC	TCAGAGCATACGATGGGGAC	202
	PC	CGAGGCCATTGTTGATCCAG	CGTATGAGCACACAGAGCAC	200
Genes related to branched-chain amino acid degradation and the TCA cycle	TAT	CGGTTGGCTTGTCATCTACG	TCATCTTTAGACCCCGCCTC	165
	HGD	GAGCTCTCGAACGAAGCAAG	CCGTTTCTGGCGTTTAGGAG	213
	FAH	GATTTGCTCGGTTCCGGTAC	ACACCAGCCAGTCATGATGA	159
	OXCT	ATGGCTAGCAACTACCTCCC	CCAAGCACAGTGAGGTCAAC	218
	ACCAT	AGACCACCACGTTCTCAGAG	CTCCATCATCACAACCGCTG	152
	BCATC-1	CCCAAGTTCGAGAAGTCCCT	TGCCAGATCTCAGACTCGTC	161
	BCATC-2	TGCCAGATCTCAGACTCGTC	CCCAAGTTCGAGAAGTCCCT	161
	BCAT	CTACTGGGCCAACATGATGC	TTGACACACATCTTGCAGGC	192
	BCKDH	TTCTGACGATTCCACAGCCT	TGAAGCACTGCCTTACGAGA	162
	DBT	CGCTTGTTCGTTACCCTAGC	AGTTCAGCCTCGCCTAGTTT	220
	GCDH	GGGTGATATCCGAGGCTTCA	ACGTTCGGGAGCATGTTTTC	150
	LEU	GCACGCTATGATTGTCCCTG	CTCGAAGTTACGGTTGCTGG	187
	IVD-2	CTACAAGACATGGCACGCTC	TACGCTGTTGTGCTAGGACA	224
	IVD-3	GACCGTTCCGACCAAATACG	AGACATGCCCATACCACCAA	220
	MCCB	ATGGTTCTGGACGGTGATGT	GGGAGAGCTCAAGGAATGGT	220
	HMGCS	TCTGCCTTGACCAACCTCAT	AAGAGGAAGTGCTCAGCCTT	182
	LSC	AGCCCCAATGTTGATCCTGA	CACGGGCAGATCAAAGTAGC	171
Control	18S rDNA	ACGAGACCTCGGCCTACTAAA	CCAGAACATCTAAGGGCATCAC	133
